# Supplementary material for: Identification of ferroptosis, necroptosis, and pyroptosis-associated genes in periodontitis-affected human periodontal tissue using integrated bioinformatic analysis
Source: Front Pharmacol. 2023 Jan 6;13:1098851. doi: 10.3389/fphar.2022.1098851 (PMC9852864; doi:10.3389/fphar.2022.1098851)
Supplement: Supplementary file 1 [file Table2.XLSX]

## Sheet: Sheet1
The necroptosis-related gene list (from KEGG) used as reference in this study
Symbol	Name
TNF	tumor necrosis factor [KO:K03156]
TNFRSF1A	TNF receptor superfamily member 1A [KO:K03158]
TRADD	TNFRSF1A associated via death domain [KO:K03171]
TRAF2	TNF receptor associated factor 2 [KO:K03173] [EC:2.3.2.27]
TRAF5	TNF receptor associated factor 5 [KO:K09849]
RIPK1	receptor interacting serine/threonine kinase 1 [KO:K02861] [EC:2.7.11.1]
BIRC2	baculoviral IAP repeat containing 2 [KO:K16060]
BIRC3	baculoviral IAP repeat containing 3 [KO:K16060]
XIAP	X-linked inhibitor of apoptosis [KO:K04725] [EC:2.3.2.27]
RBCK1	RANBP2-type and C3HC4-type zinc finger containing 1 [KO:K10630] [EC:2.3.2.31]
RNF31	ring finger protein 31 [KO:K11974] [EC:2.3.2.31]
SHARPIN	SHANK associated RH domain interactor [KO:K20894]
SPATA2L	spermatogenesis associated 2 like [KO:K17595]
SPATA2	spermatogenesis associated 2 [KO:K17595]
CYLD	CYLD lysine 63 deubiquitinase [KO:K08601] [EC:3.4.19.12]
FADD	Fas associated via death domain [KO:K02373]
CASP8	caspase 8 [KO:K04398] [EC:3.4.22.61]
CFLAR	CASP8 and FADD like apoptosis regulator [KO:K04724]
RIPK3	receptor interacting serine/threonine kinase 3 [KO:K08847] [EC:2.7.11.1]
CYBB	cytochrome b-245 beta chain [KO:K21421] [EC:1.-.-.-]
CAMK2A	calcium/calmodulin dependent protein kinase II alpha [KO:K04515] [EC:2.7.11.17]
CAMK2D	calcium/calmodulin dependent protein kinase II delta [KO:K04515] [EC:2.7.11.17]
CAMK2B	calcium/calmodulin dependent protein kinase II beta [KO:K04515] [EC:2.7.11.17]
CAMK2G	calcium/calmodulin dependent protein kinase II gamma [KO:K04515] [EC:2.7.11.17]
SLC25A4	solute carrier family 25 member 4 [KO:K05863]
SLC25A5	solute carrier family 25 member 5 [KO:K05863]
SLC25A6	solute carrier family 25 member 6 [KO:K05863]
SLC25A31	solute carrier family 25 member 31 [KO:K05863]
PPID	peptidylprolyl isomerase D [KO:K05864] [EC:5.2.1.8]
VDAC1	voltage dependent anion channel 1 [KO:K05862]
VDAC2	voltage dependent anion channel 2 [KO:K15040]
VDAC3	voltage dependent anion channel 3 [KO:K15041]
GLUD2	glutamate dehydrogenase 2 [KO:K00261] [EC:1.4.1.3]
GLUD1	glutamate dehydrogenase 1 [KO:K00261] [EC:1.4.1.3]
GLUL	glutamate-ammonia ligase [KO:K01915] [EC:6.3.1.2]
PYGL	glycogen phosphorylase L [KO:K00688] [EC:2.4.1.1]
PYGM	glycogen phosphorylase, muscle associated [KO:K00688] [EC:2.4.1.1]
PYGB	glycogen phosphorylase B [KO:K00688] [EC:2.4.1.1]
MAPK8	mitogen-activated protein kinase 8 [KO:K04440] [EC:2.7.11.24]
MAPK10	mitogen-activated protein kinase 10 [KO:K04440] [EC:2.7.11.24]
MAPK9	mitogen-activated protein kinase 9 [KO:K04440] [EC:2.7.11.24]
FTH1	ferritin heavy chain 1 [KO:K00522] [EC:1.16.3.2]
FTL	ferritin light chain [KO:K13625]
PLA2G4E	phospholipase A2 group IVE [KO:K16342] [EC:3.1.1.4]
PLA2G4A	phospholipase A2 group IVA [KO:K16342] [EC:3.1.1.4]
JMJD7-PLA2G4B	JMJD7-PLA2G4B readthrough [KO:K16342] [EC:3.1.1.4]
PLA2G4B	phospholipase A2 group IVB [KO:K16342] [EC:3.1.1.4]
PLA2G4C	phospholipase A2 group IVC [KO:K16342] [EC:3.1.1.4]
PLA2G4D	phospholipase A2 group IVD [KO:K16342] [EC:3.1.1.4]
PLA2G4F	phospholipase A2 group IVF [KO:K16342] [EC:3.1.1.4]
ALOX15	arachidonate 15-lipoxygenase [KO:K00460] [EC:1.13.11.33]
CAPN1	calpain 1 [KO:K01367] [EC:3.4.22.52]
CAPN2	calpain 2 [KO:K03853] [EC:3.4.22.53]
SMPD1	sphingomyelin phosphodiesterase 1 [KO:K12350] [EC:3.1.4.12]
MLKL	mixed lineage kinase domain like pseudokinase [KO:K08849] [EC:2.7.11.1]
PGAM5	PGAM family member 5, mitochondrial serine/threonine protein phosphatase [KO:K15637] [EC:3.1.3.16]
DNM1L	dynamin 1 like [KO:K17065] [EC:3.6.5.5]
NLRP3	NLR family pyrin domain containing 3 [KO:K12800]
PYCARD	PYD and CARD domain containing [KO:K12799]
CASP1	caspase 1 [KO:K01370] [EC:3.4.22.36]
IL1B	interleukin 1 beta [KO:K04519]
CHMP2A	charged multivesicular body protein 2A [KO:K12191]
CHMP2B	charged multivesicular body protein 2B [KO:K12192]
CHMP3	charged multivesicular body protein 3 [KO:K12193]
RNF103-CHMP3	RNF103-CHMP3 readthrough [KO:K12193]
CHMP4B	charged multivesicular body protein 4B [KO:K12194]
CHMP4A	charged multivesicular body protein 4A [KO:K12194]
CHMP4C	charged multivesicular body protein 4C [KO:K24782]
CHMP6	charged multivesicular body protein 6 [KO:K12195]
VPS4B	vacuolar protein sorting 4 homolog B [KO:K12196]
VPS4A	vacuolar protein sorting 4 homolog A [KO:K12196]
CHMP1B	charged multivesicular body protein 1B [KO:K12197]
CHMP1A	charged multivesicular body protein 1A [KO:K12197]
CHMP5	charged multivesicular body protein 5 [KO:K12198]
CHMP7	charged multivesicular body protein 7 [KO:K15053]
TRPM7	transient receptor potential cation channel subfamily M member 7 [KO:K04982] [EC:2.7.11.1]
IL1A	interleukin 1 alpha [KO:K04383]
IL33	interleukin 33 [KO:K12967]
HMGB1	high mobility group box 1 [KO:K10802]
TNFSF10	TNF superfamily member 10 [KO:K04721]
TNFRSF10A	TNF receptor superfamily member 10a [KO:K04722]
TNFRSF10B	TNF receptor superfamily member 10b [KO:K04722]
FASLG	Fas ligand [KO:K04389]
FAS	Fas cell surface death receptor [KO:K04390]
FAF1	Fas associated factor 1 [KO:K20703]
IFNA1	interferon alpha 1 [KO:K05414]
IFNA2	interferon alpha 2 [KO:K05414]
IFNA4	interferon alpha 4 [KO:K05414]
IFNA5	interferon alpha 5 [KO:K05414]
IFNA6	interferon alpha 6 [KO:K05414]
IFNA7	interferon alpha 7 [KO:K05414]
IFNA8	interferon alpha 8 [KO:K05414]
IFNA10	interferon alpha 10 [KO:K05414]
IFNA13	interferon alpha 13 [KO:K05414]
IFNA14	interferon alpha 14 [KO:K05414]
IFNA16	interferon alpha 16 [KO:K05414]
IFNA17	interferon alpha 17 [KO:K05414]
IFNA21	interferon alpha 21 [KO:K05414]
IFNB1	interferon beta 1 [KO:K05415]
IFNG	interferon gamma [KO:K04687]
IFNAR1	interferon alpha and beta receptor subunit 1 [KO:K05130]
IFNAR2	interferon alpha and beta receptor subunit 2 [KO:K05131]
IFNGR1	interferon gamma receptor 1 [KO:K05132]
IFNGR2	interferon gamma receptor 2 [KO:K05133]
JAK1	Janus kinase 1 [KO:K11217] [EC:2.7.10.2]
JAK2	Janus kinase 2 [KO:K04447] [EC:2.7.10.2]
JAK3	Janus kinase 3 [KO:K11218] [EC:2.7.10.2]
TYK2	tyrosine kinase 2 [KO:K11219] [EC:2.7.10.2]
STAT1	signal transducer and activator of transcription 1 [KO:K11220]
STAT2	signal transducer and activator of transcription 2 [KO:K11221]
STAT3	signal transducer and activator of transcription 3 [KO:K04692]
STAT4	signal transducer and activator of transcription 4 [KO:K11222]
STAT5A	signal transducer and activator of transcription 5A [KO:K11223]
STAT5B	signal transducer and activator of transcription 5B [KO:K11224]
STAT6	signal transducer and activator of transcription 6 [KO:K11225]
IRF9	interferon regulatory factor 9 [KO:K04693]
EIF2AK2	eukaryotic translation initiation factor 2 alpha kinase 2 [KO:K16195] [EC:2.7.11.1]
TLR4	toll like receptor 4 [KO:K10160]
TICAM2	TIR domain containing adaptor molecule 2 [KO:K05409]
TICAM1	TIR domain containing adaptor molecule 1 [KO:K05842]
TLR3	toll like receptor 3 [KO:K05401]
ZBP1	Z-DNA binding protein 1 [KO:K12965]
USP21	ubiquitin specific peptidase 21 [KO:K21634] [EC:3.4.19.12]
SQSTM1	sequestosome 1 [KO:K14381]
HSP90AA1	heat shock protein 90 alpha family class A member 1 [KO:K04079]
HSP90AB1	heat shock protein 90 alpha family class B member 1 [KO:K04079]
TNFAIP3	TNF alpha induced protein 3 [KO:K11859] [EC:3.4.19.12]
PARP1	poly(ADP-ribose) polymerase 1 [KO:K24070] [EC:2.4.2.30]
BID	BH3 interacting domain death agonist [KO:K04726]
BAX	BCL2 associated X, apoptosis regulator [KO:K02159]
AIFM1	apoptosis inducing factor mitochondria associated 1 [KO:K04727] [EC:1.-.-.-]
H2AX	H2A.X variant histone [KO:K11251]
H2AC20	H2A clustered histone 20 [KO:K11251]
H2AC12	H2A clustered histone 12 [KO:K11251]
H2AC1	H2A clustered histone 1 [KO:K11251]
H2AW	H2A.W histone [KO:K11251]
H2AB3	H2A.B variant histone 3 [KO:K11251]
H2AC8	H2A clustered histone 8 [KO:K11251]
H2AC4	H2A clustered histone 4 [KO:K11251]
MACROH2A2	macroH2A.2 histone [KO:K11251]
MACROH2A1	macroH2A.1 histone [KO:K11251]
H2AC19	H2A clustered histone 19 [KO:K11251]
H2AJ	H2A.J histone [KO:K11251]
H2AB1	H2A.B variant histone 1 [KO:K11251]
H2AC17	H2A clustered histone 17 [KO:K11251]
H2AC18	H2A clustered histone 18 [KO:K11251]
H2AC11	H2A clustered histone 11 [KO:K11251]
H2AC21	H2A clustered histone 21 [KO:K11251]
H2AZ2	H2A.Z variant histone 2 [KO:K11251]
H2AC7	H2A clustered histone 7 [KO:K11251]
H2AZ1	H2A.Z variant histone 1 [KO:K11251]
H2AC15	H2A clustered histone 15 [KO:K11251]
H2AC6	H2A clustered histone 6 [KO:K11251]
H2AC13	H2A clustered histone 13 [KO:K11251]
H2AC14	H2A clustered histone 14 [KO:K11251]
H2AC16	H2A clustered histone 16 [KO:K11251]
H2AB2	H2A.B variant histone 2 [KO:K11251]
PPIA	peptidylprolyl isomerase A [KO:K03767] [EC:5.2.1.8]
BCL2	BCL2 apoptosis regulator [KO:K02161]
