# Supplementary material for: Identification of ferroptosis, necroptosis, and pyroptosis-associated genes in periodontitis-affected human periodontal tissue using integrated bioinformatic analysis
Source: Front Pharmacol. 2023 Jan 6;13:1098851. doi: 10.3389/fphar.2022.1098851 (PMC9852864; doi:10.3389/fphar.2022.1098851)
Supplement: Supplementary file 3 [file Table3.XLSX]

## Sheet: Sheet1
The pyroptosis-related gene list (from NCBI) used as reference in this study
Symbol	Name
ABL1	ABL proto-oncogene 1, non-receptor tyrosine kinase
ADORA1	adenosine A1 receptor
ADORA2A	adenosine A2a receptor
ADORA2B	adenosine A2b receptor
ADORA3	adenosine A3 receptor
AGER	advanced glycosylation end-product specific receptor
AIM2	absent in melanoma 2
ANXA1	annexin A1
APIP	APAF1 interacting protein
APOE	apolipoprotein E
ATF6	activating transcription factor 6
ATP6AP1	ATPase H+ transporting accessory protein 1
BRD4	bromodomain containing 4
BSG	basigin (Ok blood group)
CAMP	cathelicidin antimicrobial peptide
CAPN1	calpain 1
CARD8	caspase recruitment domain family member 8
CASP1	caspase 1
CASP3	caspase 3
CASP4	caspase 4
CASP5	caspase 5
CASP6	caspase 6
CASP8	caspase 8
CD274	CD274 molecule
CDK9	cyclin dependent kinase 9
CDKN2B-AS1	CDKN2B antisense RNA 1
CEBPB	CCAAT enhancer binding protein beta
CEP55	centrosomal protein 55
CHRFAM7A	CHRNA7 (exons 5-10) and FAM7A (exons A-E) fusion
CITED2	Cbp/p300 interacting transactivator with Glu/Asp rich carboxy-terminal domain 2
CRTAC1	cartilage acidic protein 1
CTSV	cathepsin V
CXCL8	C-X-C motif chemokine ligand 8
DHX9	DExH-box helicase 9
DLX6-AS1	DLX6 antisense RNA 1
DPP9	dipeptidyl peptidase 9
DRD2	dopamine receptor D2
EEF2K	eukaryotic elongation factor 2 kinase
ELANE	elastase, neutrophil expressed
EPHA2	EPH receptor A2
ETS1	ETS proto-oncogene 1, transcription factor
FGF21	fibroblast growth factor 21
FMR1	fragile X messenger ribonucleoprotein 1
FNDC4	fibronectin type III domain containing 4
FNDC5	fibronectin type III domain containing 5
FOXO3	forkhead box O3
FOXP3	forkhead box P3
FPR2	formyl peptide receptor 2
GAS5	growth arrest specific 5
GJA1	gap junction protein alpha 1
GSDMA	gasdermin A
GSDMB	gasdermin B
GSDMC	gasdermin C
GSDMD	gasdermin D
GSDME	gasdermin E
GSK3B	glycogen synthase kinase 3 beta
GZMA	granzyme A
GZMB	granzyme B
HMGB1	high mobility group box 1
HOTTIP	HOXA distal transcript antisense RNA
HTRA1	HtrA serine peptidase 1
ICAM1	intercellular adhesion molecule 1
IKBKE	inhibitor of nuclear factor kappa B kinase subunit epsilon
IKZF1	IKAROS family zinc finger 1
IL18	interleukin 18
IL1B	interleukin 1 beta
IL32	interleukin 32
IL36G	interleukin 36 gamma
KCNQ1OT1	KCNQ1 opposite strand/antisense transcript 1
KIF23	kinesin family member 23
KLF3-AS1	KLF3 antisense RNA 1
LINC-ROR	long intergenic non-protein coding RNA, regulator of reprogramming
MALAT1	metastasis associated lung adenocarcinoma transcript 1
MAPK14	mitogen-activated protein kinase 14
MEFV	MEFV innate immuity regulator, pyrin
MEG3	maternally expressed 3
METTL14	methyltransferase 14, N6-adenosine-methyltransferase subunit
METTL3	methyltransferase 3, N6-adenosine-methyltransferase complex catalytic subunit
MIR124-1	microRNA 124-1
MIR141	microRNA 141
MIR155	microRNA 155
MIR155HG	MIR155 host gene
MIR185	microRNA 185
MIR195	microRNA 195
MIR200B	microRNA 200b
MIR200C	microRNA 200c
MIR204	microRNA 204
MIR20B	microRNA 20b
MIR214	microRNA 214
MIR22	microRNA 22
MIR223	microRNA 223
MIR23A	microRNA 23a
MIR25	microRNA 25
MIR302A	microRNA 302a
MIR30C1	microRNA 30c-1
MIR448	microRNA 448
MIR455	microRNA 455
MIR485	microRNA 485
MIR497	microRNA 497
MIR520C	microRNA 520c
MIR527	microRNA 527
MIR556	microRNA 556
MLKL	mixed lineage kinase domain like pseudokinase
MMP1	matrix metallopeptidase 1
MPEG1	macrophage expressed 1
MRE11	MRE11 homolog, double strand break repair nuclease
NAIP	NLR family apoptosis inhibitory protein
NDUFA13	NADH:ubiquinone oxidoreductase subunit A13
NEAT1	nuclear paraspeckle assembly transcript 1
NEK7	NIMA related kinase 7
NEWENTRY	Record to support submission of GeneRIFs for a gene not in Gene (human).
NFE2L2	NFE2 like bZIP transcription factor 2
NFKB1	nuclear factor kappa B subunit 1
NLRC4	NLR family CARD domain containing 4
NLRP1	NLR family pyrin domain containing 1
NLRP3	NLR family pyrin domain containing 3
NLRP6	NLR family pyrin domain containing 6
NLRP7	NLR family pyrin domain containing 7
NLRP9	NLR family pyrin domain containing 9
NLRX1	NLR family member X1
NR1H2	nuclear receptor subfamily 1 group H member 2
OSM	oncostatin M
PAK2	p21 (RAC1) activated kinase 2
PCSK9	proprotein convertase subtilisin/kexin type 9
PECAM1	platelet and endothelial cell adhesion molecule 1
PGF	placental growth factor
PIF1	PIF1 5'-to-3' DNA helicase
PKM	pyruvate kinase M1/2
PPARG	peroxisome proliferator activated receptor gamma
PRDM1	PR/SET domain 1
PRMT5	protein arginine methyltransferase 5
PTEN	phosphatase and tensin homolog
PTGS2	prostaglandin-endoperoxide synthase 2
PTPN11	protein tyrosine phosphatase non-receptor type 11
PYCARD	PYD and CARD domain containing
PYDC2	pyrin domain containing 2
SDHB	succinate dehydrogenase complex iron sulfur subunit B
SESN2	sestrin 2
SETD7	SET domain containing 7, histone lysine methyltransferase
SEZ6L2	seizure related 6 homolog like 2
SIRT1	sirtuin 1
SLC16A4	solute carrier family 16 member 4
SLC30A7	solute carrier family 30 member 7
SMIM1	small integral membrane protein 1 (Vel blood group)
SNIP1	Smad nuclear interacting protein 1
STAT3	signal transducer and activator of transcription 3
TFAM	transcription factor A, mitochondrial
TLR2	toll like receptor 2
TLR3	toll like receptor 3
TNF	tumor necrosis factor
TP53	tumor protein p53
TRAF6	TNF receptor associated factor 6
TREM1	triggering receptor expressed on myeloid cells 1
TREM2	triggering receptor expressed on myeloid cells 2
TRIM24	tripartite motif containing 24
TRIM31	tripartite motif containing 31
TSLP	thymic stromal lymphopoietin
TUBB6	tubulin beta 6 class V
TXNIP	thioredoxin interacting protein
UCP1	uncoupling protein 1
USF2	upstream transcription factor 2, c-fos interacting
UTS2	urotensin 2
VDR	vitamin D receptor
VIM	vimentin
VTN	vitronectin
ZBP1	Z-DNA binding protein 1
ZDHHC1	zinc finger DHHC-type containing 1
ZFAS1	ZNFX1 antisense RNA 1
ZNF532	zinc finger protein 532
