# Supplementary material for: Identification of ferroptosis, necroptosis, and pyroptosis-associated genes in periodontitis-affected human periodontal tissue using integrated bioinformatic analysis
Source: Front Pharmacol. 2023 Jan 6;13:1098851. doi: 10.3389/fphar.2022.1098851 (PMC9852864; doi:10.3389/fphar.2022.1098851)
Supplement: Supplementary file 6 [file Table4.XLSX]

## Sheet: Sheet1
The 21 DCDEGs identified in this study
Symbol	Mode of cell death
XBP1	Ferroptosis
SRXN1	Ferroptosis
HERPUD1	Ferroptosis
HRAS	Ferroptosis
SLC2A3	Ferroptosis
ATF3	Ferroptosis
FLT3	Ferroptosis
NOS2	Ferroptosis
ZBP1	necroptosis，pyroptosis
UCP1	pyroptosis
MEFV	pyroptosis
FPR2	pyroptosis
TREM2	pyroptosis
APOE	pyroptosis
TREM1	pyroptosis
IL1B	necroptosis,pyroptosis
IKZF1	pyroptosis
UTS2	pyroptosis
CASP5	pyroptosis
NLRP3	necroptosis
IFNAR2	necroptosis
